# Supplementary material for: Effects of 25(OH)VD3 on Growth Performance, Pork Quality and Calcium Deposit in Growing-Finishing Pigs
Source: Animals (Basel). 2022 Dec 26;13(1):86. doi: 10.3390/ani13010086 (PMC9817873; doi:10.3390/ani13010086)
Supplement: Supplementary file 1 [file animals-13-00086-s001.zip]

Archive with 1 entries (1 files):
- animals-2060611-supplementary.pdf
